# Supplementary material for: Artificial Intelligence-Enabled Electrocardiography Predicts Left Ventricular Dysfunction and Future Cardiovascular Outcomes: A Retrospective Analysis
Source: J Pers Med. 2022 Mar 13;12(3):455. doi: 10.3390/jpm12030455 (PMC8950054; doi:10.3390/jpm12030455)
Supplement: Supplementary file 1 [file jpm-12-00455-s001.zip]

Archive with 1 entries (1 files):
- jpm-1580405-supplementary.pdf
